# Supplementary material for: Eplet-Predicted Antigens: An Attempt to Introduce Eplets into Unacceptable Antigen Determination and Calculated Panel-Reactive Antibody Calculation Facilitating Kidney Allocation
Source: Diagnostics (Basel). 2022 Nov 28;12(12):2983. doi: 10.3390/diagnostics12122983 (PMC9776513; doi:10.3390/diagnostics12122983)
Supplement: Supplementary file 1 [file diagnostics-12-02983-s001.zip]

Archive with 1 entries (1 files):
- diagnostics-1962650-supplementary.pdf
